# Supplementary material for: Clinical characteristics and management of dasatinib-induced chylothorax: retrospective analysis based on case reports
Source: Front Pharmacol. 2025 Sep 29;16:1665484. doi: 10.3389/fphar.2025.1665484 (PMC12515934; doi:10.3389/fphar.2025.1665484)
Supplement: Supplementary file 1 [file DataSheet1.xlsx]

## Sheet: Ipilimumab-Induced_Nephritis_Su
Reference	Age	Gender	Region	Symptom onset time	Dosage	Indication	Disease History	Drug Combination	Clinical Symptoms	Chest imaging examination	Thoracentesis and fluid analysis	Serum triglyceride level	Serum Albumin level	Treatment	Outcome	Recovery Time	Rechallenge	WHO-UMC causality category
Bradt et al. (2022)	67	Male	Belgium	36 months after dasatinib initiation	100 mg daily	Chronic Myeloid Leukaemia (CML)	Stable coronary artery disease, HFpEF, CABG (2019)	None mentioned	Exertional dyspnoea (NYHA III), muffled breath sounds, inspiratory rales	X-ray and CT showed right-sided pleural effusion, post-pleurodesis changes on left	Milky bloody fluid, 969 mg/dL triglyceride, protein 42 g/L, LDH 134 U/L	Not reported	Not reported	Thoracentesis , MCT diet, right-sided pleurodesis, diuretics	Persistent and recurrent chylothorax despite treatment	Not fully recovered during case report period	No	Probable
Alqattan et al. (2022)	18	Female	Kuwait	63 months after dasatinib initiation	100 mg daily	Chronic Myeloid Leukemia (CML)	Hypothyroidism	Eltroxin	Fever, progressive shortness of breath, abdominal pain, decreased oxygen saturation	Chest X-ray and CT showed bilateral pleural effusion	7L thick milky fluid; 56% lymphocytes; Triglyceride 6.6 mmol/L (~585 mg/dL), Protein 49.1 g/L, Albumin 21.6 g/L, LDH 161 U/L	Not reported	35 g/L	Dasatinib held, thoracentesis, steroids, diuretics, switched to Nilotinib	Improved symptoms and oxygen saturation; discharged after 18 days	18 days (hospital stay); longer-term outcome not reported	No	Probable
Molina et al. (2022)	63	Female	Spain	12 months	100 mg/day	Chronic Myeloid Leukemia (CML)	Not reported	None mentioned	Dyspnea, left lateral decubitus position, no fever or chest pain	Chest X-ray: Left pleural effusion, CT: Free pleural effusion	Pleural fluid: Milky appearance, glucose 90 mg/dL, protein 5.05 g/dL, LDH 152 U/L, cholesterol 106 mg/dL, triglycerides 334 mg/dL, white blood cells 1,470/mm3 (98.8% mononuclear)	334 mg/dL	2.30 g/dL	Discontinued Dasatinib, Chest drainage, Prednisone 60 mg/day (tapered), switched to Nilotinib	Resolution of pleural effusion, no sequelae on CT after 1 month	1 month	No	Probable
Al-abcha et al. (2019)	63	Female	USA	After 4 years of dasatinib use	Initially 100 mg daily, reduced to 80 mg	Chronic Myelogenous Leukemia (CML)	COPD, heart failure	None mentioned	Progressive dyspnea, required oxygen, diminished breath sounds	Chest X-ray and CT angiogram showed right-sided pleural effusion	2.2 L milky fluid, triglycerides 700 mg/dL, protein 4.2 g/dL, LDH 125 U/L	Not reported	8.0 g/dL (serum protein reported)	Dasatinib stopped and switched to nilotinib, thoracentesis, prednisone, diuretics	No recurrence of chylothorax during 1 year follow-up	1 year	No	Probable
Liu et al. (2023)	11	Male	China	After 38 months of dasatinib use	50 mg twice daily	Chronic Myeloid Leukemia (CML)	Not reported	None mentioned	Dyspnea; decreased breath sounds on both lungs	CT showed bilateral pleural effusion	Milky and red fluid; WBC 7650/mL with 97% lymphocytes; LDH 241 U/L; protein 44.5 g/L	Not reported	Not reported	Dasatinib withdrawn, diuretics, steroids, octreotide, fasting; switched to nilotinib	Pleural effusion resolved; patient discharged; no recurrence	8 months follow-up without recurrence	No	Probable
McGonegal et al. (2024)	79	Female	USA	4-day history of dyspnea	Not specified (dasatinib in use at time of diagnosis)	Chronic Myeloid Leukemia (CML)	breast cancer, asthma, COPD	None specified	Dyspnea, generalized chest pressure, decreased breath sounds bilaterally	CT angiogram and X-ray: bilateral pleural effusion, atelectasis	2550 mL pink milky fluid; TG 442 mg/dL; protein 4.2 g/dL; albumin 2.9 g/dL; WBC 3,214/碌L; lymphocyte predominant	139 mg/dL	4.4 g/dL	Dasatinib stopped, switched to bosutinib; non-fat diet; thoracentesis	No recurrence of chylothorax at 6-month follow-up	6 months	No	Possible
McGonegal et al. (2023)	72	Female	Spain	After 10 years of dasatinib use	100 mg daily	Chronic Myeloid Leukaemia (CML)	Not reported	Anticoagulants	3 months dyspnea; right-sided pleural effusion	Chest X-ray and PET/CT showed right pleural effusion	Milky-sanguineous; TG 251 mg/dL, protein 3.3 g/dL, LDH 99 U/L, WBC 6,520/mm3 (98% mononuclear)	164 mg/dL	Not reported	Dasatinib stopped; outpatient monitoring; no further intervention	Pleural effusion resolved one month after withdrawal	1 month	No	Probable
Hsu et al. (2021)	51	Male	China	After 50 months of dasatinib use	50 mg twice daily	Chronic Myeloid Leukaemia (CML)	Not reported	None specified	Dyspnea, cough, lower limb edema	Bilateral pleural effusion on X-ray	Chylous effusion; TG 135 mg/dL, protein 3.5 g/dL, LDH 133 U/L (40% of serum)	Not reported	Not reported	Dasatinib discontinued, replaced with nilotinib and temporary steroids	No recurrence of pleural effusion	Not specified	No	Probable
Hickman et al. (2019)	5	Female	USA	10 months after dasatinib use	60mg daily	Chronic Myeloid Leukemia (CML)	stem cell transplantation	Tacrolimus, methotrexate,	Oxygen desaturation during anesthesia; bilateral pleural effusion	X-ray: bilateral pleural effusions; echocardiogram: pericardial effusion	800 mL milky fluid; TG 603 mg/dL; serum TG 354 mg/dL; lymphocyte-predominant	354 mg/dL	Not reported	Dasatinib stopped; thoracostomy; no rechallenge; supportive care	Resolution of chylothorax; no recurrence for 6 months	6 months	No	Probable
Baloch et al. (2017)	69	Male	USA	10 months after dasatinib initiation	100 mg daily	Chronic Myeloid Leukemia (CML)	Not reported	None specified	Progressive dyspnea, diminished breath sounds	CT: right pleural effusiony	1L milky fluid; TG 405 mg/dL; protein 4.8 g/dL; LDH 120 U/L; lymphocyte 90%	Not reported	Not reported	Dose reduced 鈫?continued symptoms 鈫?switched to bosutinib	No recurrence on bosutinib	Not specified	Yes (Relapse)	Certain
Yi et al. (2025)	12	Male	Singapore	18 months after dasatinib use	90 mg daily	Philadelphia chromosome-positive ALL	Not reported	ceftriaxone, remdesivir (COVID+)	Cough, fever, decreased breath sounds, bilateral pleural effusion and ascites	X-ray and ultrasound:Bilateral pleural effusion; ascites	Chylous fluid; TG 1.24 mmol/L (~110 mg/dL); 95% lymphocytes	Not reported	Not reported	Dasatinib stopped; furosemide + prednisolone; switched to imatinib	Resolution; no recurrence	Within 3 weeks	No	Probable
García Martínez et al. (2022)	53	Male	Spain	After 14 years of dasatinib treatment	Not reported	Chronic Myeloid Leukemia (CML)	Not reported	None reported	Fever, dyspnea, abdominal pain	Chest radiograph: left pleural effusion	Milky fluid; TG 6.58 mmol/L (~582 mg/dL), Protein 50 g/L, LDH 142 U/L, 75% lymphocytes	Not reported	Not reported	Discontinuation of dasatinib, octreotide	Improved after dasatinib withdrawal	Not specified	No	Possible
Paul et al. (2021)	51	Male	Qatar	After 20 months of dasatinib use	140 mg daily	Ph+ B-myeloid mixed phenotype acute leukemia	Essential hypertension	None reported	Shortness of breath, fever, cough	Chest X-ray: bilateral pleural effusion	TG 15.2 mmol/L (~1346 mg/dL); lymphocytic exudate; cholesterol 7.07 mmol/L (273 mg/dL)	685 mg/dL	Not reported	Dasatinib stopped, diuretics, prednisolone, switched to imatinib	Improved; no recurrence reported	Not specified	No	Probable
Chen et al. (2020)	71	Male	China	After 6 months of dasatinib use	100 mg daily	Chronic Myeloid Leukemia (CML)	failed and intolerant to imatinib	None reported	Progressive dyspnea	CT: bilateral pleural effusion	TG 2.56 mmol/L (~227 mg/dL); protein 42.3 g/L; 93% lymphocytes; albumin 29.7 g/L; LDH 349 U/L	Not reported	29.7 g/L	Dasatinib stopped, chylothorax resolved; rechallenge led to recurrence	Improved after discontinuation	1 week	Yes (Relapse)	Certain
Makimoto et al. (2022)	43	Male	Japan	After 123 months of dasatinib use	100 mg daily	Chronic Myeloid Leukemia (CML)	prior imatinib and nilotinib (rash)	None reported	Dyspnea without fever or chest pain, hypoxia	Left pleural effusion on X-ray and CT	TG 1374 mg/dL, protein 6.0 g/dL, LDH 160 U/L (exudate)	Not reported	Not reported	Dasatinib stopped, switched to bosutinib	Effusion resolved, no recurrence	Unclear, resolved gradually after switch	No	Probable
Ferreiro et al. (2016)	71	Female	Spain	2 months after dasatinib use	140 mg daily	Philadelphia chromosome-positive acute lymphoblastic leukemia (Ph+ ALL)	Not reported	None specified	Pleural effusion	Right pleural effusion on CT	Right TG 625 mg/dL; protein 4.2 g/dL; LDH 247 U/L; 85% lymphocytes	Not reported	Not reported	Dose reduction, diuretics, corticosteroids, thoracentesis	Improved	Not specified	No	Probable
Huang et al. (2012)	40	Female	China	40 months after dasatinib use	50 mg twice daily	Chronic Myeloid Leukemia (CML)	Intolerant to imatinib	None specified	Dyspnea, cough, right pleural effusion	CT and X-ray: bilateral pleural effusion	TG R:263 mg/dL, L:536 mg/dL; serum TG: 80 mg/dL; lymphocyte predominant	80 mg/dL	Not reported	Diuretics, steroids, dasatinib discontinued, switched to nilotinib	Resolved, no recurrence	Several months	Yes (Relapse)	Certain
Kelly et al. (2022)	39	Female	USA	After 10 years of dasatinib use	50 mg daily	Chronic Myeloid Leukemia (CML)	Not reported	None reported	6 months dyspnea, bilateral pleural effusion	CTA: bilateral pleural effusions	Chylous fluid, 77% lymphocytes, TG 481 mg/dL	269 mg/dL	Not reported	Stopped dasatinib, diuretics, steroids, low-fat diet, thoracic duct embolization	Recurred after cessation; not solely attributed to dasatinib	Not specified	No	Possible
Ng et al. (2024)	63	Male	Singapore	45 months after dasatinib initiation	Not specified	High-risk CML	Not reported	None reported	Exertional dyspnea, productive cough	CXR and CT: L-sided pleural effusion	TG 620 mg/dL, 89% lymphocytes	Not reported	34 g/L (pleural)	Stopped dasatinib, switched to imatinib, Augmentin 7 days	Resolved within 1 week	1 week	No	Probable
Yang et al. (2016)	47	Male	China	8 months after dasatinib	100 mg daily	CML-CP	Imatinib intolerant	None reported	Dyspnea, R-sided effusion	X-ray/CT: right-sided pleural effusion	900 mL chylous fluid, culture negative	Not reported	Not reported	Continued dasatinib, symptomatic support	Improved, still in CMR	Several weeks	Yes (No recurrence)	Possible
Yang et al. (2016)	46	Male	China	19 months after dasatinib	100 mg daily	CML-CP	Imatinib ineffective	None reported	Dyspnea, L-sided effusion	Ultrasound: L-sided pleural effusion	Chylous fluid, TG >110 mg/dL	Not reported	Not reported	Dasatinib stopped, surgery, switched to imatinib	Improved	Not specified	No	Possible
Yang et al. (2016)	49	Male	China	After 1 months of dasatinib use	Initially 100 mg/day; resumed at 40 mg/day for 4 years	Chronic Myeloid Leukemia (CML)	Not reported	None reported	Dyspnea, bilateral pleural effusion, pericardial effusion, pulmonary hypertension	X-ray and CT: bilateral pleural effusion, cardiomegaly	Milky yellow; TG 728 mg/dL, protein 4.2 g/dL, LDH 121 U/L, lymphocyte 87%	Not reported	Not reported	Dasatinib discontinued; steroids, diuretics, sildenafil; switched to nilotinib	Resolved, no recurrence	Within 4 weeks	No	Probable
Sasaki et al. (2019)	73	Female	Japan	After 1 year of dasatinib use	70 mg daily	Chronic Myeloid Leukemia (CML)	Not reported	None reported	Dyspnea, right-sided pleural effusion	X-ray: right pleural effusion	TG 273 mg/dL; protein 4.3 g/dL; LDH 125 U/L; lymphocyte predominant	Not reported	Not reported	Dasatinib discontinued; bosutinib then imatinib; Goreisan + diuretics	Resolved after Goreisan, stable for 16 months	Improved within 1 month after Goreisan	No	Probable
Pai et al. (2025)	41	Male	China	14 months after dasatinib initiation	100 mg daily	CML	Not reported	None reported	Dyspnea, L-sided effusion	CT: left pleural effusion, atelectasis	TG 203 mg/dL; lymphocyte predominant; cultures negative	Not reported	Not reported	Dasatinib stopped; switched to nilotinib	Effusion improved	Not specified	No	Probable
